# Supplementary material for: Target Prediction by Multiple Virtual Screenings: Analyzing the SARS-CoV-2 Phenotypic Screening by the Docking Simulations Submitted to the MEDIATE Initiative
Source: Int J Mol Sci. 2023 Dec 29;25(1):450. doi: 10.3390/ijms25010450 (PMC10779154; doi:10.3390/ijms25010450)
Supplement: Supplementary file 1 [file ijms-25-00450-s001.zip]

Archive with 1 entries (1 files):
- ijms-2752303-supplementary.xlsx
