# Supplementary material for: Target Prediction by Multiple Virtual Screenings: Analyzing the SARS-CoV-2 Phenotypic Screening by the Docking Simulations Submitted to the MEDIATE Initiative
Source: Int J Mol Sci. 2023 Dec 29;25(1):450. doi: 10.3390/ijms25010450 (PMC10779154; doi:10.3390/ijms25010450)
Supplement: Supplementary file 1 [file ijms-25-00450-s001.zip › ijms-2752303-supplementary.xlsx]

## Sheet: Table S1
	Plants			LiGen			Gold
Target	EF1% mean	EF1% best	actives	EF1% mean	EF1% best	actives	EF1% mean	EF1% best	actives
3CL-Pro	4.88	8.56	5	3.39	8.56	5	5.35	8.56	5
N-Prot	3.68	8.56	5	3.85	6.85	4	3.25	6.85	4
Nsp3	4.27	6.85	4	5.05	8.56	5	3.94	6.85	4
Nsp6	2.99	6.85	4	4.11	8.56	5	4.11	6.85	4
Nsp9	10.61	11.99	7	4.45	8.56	5	3.61	8.56	5
Nsp12_ortho	5.47	8.56	5	3.17	5.14	3	4.45	8.56	5
Nsp12_Palm1	4.71	8.56	5	2.91	5.14	3	3.33	6.85	4
Nsp12_Thmb2	8.39	8.56	5	4.11	6.85	4	5.14	8.56	5
Nsp13	3.93	6.85	4	4.45	8.56	5	7.87	8.56	5
Nsp14	4.37	6.85	4	8.39	8.56	5	4.53	8.56	5
Nsp15	3.38	8.56	5	4.71	6.85	4	5.05	8.56	5
Nsp16	4.37	6.85	4	4.62	8.56	5	10.87	11.99	7
Pl-Pro	3.17	5.14	3	3.34	8.56	5	2.83	5.14	3
Spike	3.68	6.85	4	4.88	8.56	5	2.99	5.14	3
Mean	4.85	7.82786	4.57143	4.38786	7.705	4.5	4.80857	7.82786	4.57143

## Sheet: Table S2
Target	All			Plants-Ligen		Ligen-Gold		Plants-Gold		Taken alone		Best Consensus Model
	EF1% mean	EF1% best	actives	EF1% mean	EF1% best	actives	EF1% mean	EF1% best	actives	EF1% mean	EF1% best
3CL-Pro	8.9	10.27	6	4.63	10.27	3.6	8.56	8.08	10.27	4.54	8.56	1.00 ELECTDD_Gold + 1.00 XS_Binding_Ligen + 1.00 CVFF_Plants
N-Prot	5.99	11.99	7	3.94	8.56	5.76	8.56	5.91	11.99	3.59333	7.42	"-1.00 PLP_HEVATMS_Gold - 0.045 ELECTDD_Plants - 0.34 MLPINS_Plants"
Nsp3	6.68	10.27	6	5.14	10.27	5.91	10.27	4.45	8.56	4.42	7.42	1.00 PLP_Gold - 28.50 Csopt_Ligen + 53.42 Contacts_HEVATMS_Plants
Nsp6	5.22	8.56	5	4.97	8.56	5.08	8.56	3.77	8.56	3.73667	7.42	"-1.00 APBS_Ligen - 6.01 XS_HMScore_Ligen - 0.11 ELECTDD_Plants"
Nsp9	11.65	11.99	7	11.39	11.99	4.28	8.56	10.79	11.99	6.22333	7.99	1.00 Contacts_HEVATMS_Ligen + 1.00 PLP95_Plants + 1.00 XS_HPScore_Plants
Nsp12_ortho	6.25	10.27	6	5.39	10.27	6.14	10.27	5.39	10.27	4.36333	7.99	1.00 ELECT_Gold - 645.21 XS_HPScore_Gold - 17.99 MLPINS_Ligen
Nsp12_Palm1	8.03	10.27	6	7.45	10.27	6.51	10.27	7.19	10.27	5.88	7.99	0.99 CHARMM_Ligen - 0.96 ELECTDD_Plants - 0.51 MLPINS_Plants
Nsp12_Thmb2	4.28	8.56	5	4.02	8.56	4.16	8.56	4.16	6.85	3.65	9.13333	1.00 APBS_Ligen + 1.00 CHEMPLP_Ligen - 10.18 PLP95_HEVATMS_Plants
Nsp13	9.68	10.27	6	3.77	6.85	8.22	10.27	9.18	10.27	5.41667	6.28	1.00 PLP_Gold + 0.00818979 ELECT_Ligen - 0.43576995 APBS_Plants
Nsp14	11.91	13.7	8	11.31	11.98	10.79	11.98	7.19	13.7	5.76333	6.85	1.00 CHEMPLP_Gold + 0.44 ELECTDD_Ligen - 16.36 XS_HMScore_Plants
Nsp15	6.68	10.27	6	5.22	10.27	5.39	8.56	5.56	10.27	4.38	7.99	1.00 APBS_Ligen + 0.00024 CVFF_Plants + 1.00 XS_Binding_Plants
Nsp16	13.79	15.41	9	7.71	8.56	13.79	15.41	11.47	15.41	6.62	7.42	1.00 CVFF_Gold + 1.00 APBS_Ligen + 1.00 XS_Binding_Ligen
Pl-Pro	3.68	8.56	5	3.68	8.56	3.42	5.13	3.59	6.84	3.11333	9.70333	1.00 Contacts_HEVATMS_Gold + 0.016 PLP_Gold + 0.36 XS_Binding_Ligen
Spike	4.53	8.56	5	4.39	8.56	4.45	6.85	3.76	6.85	3.85	6.85	1.00 PLP95_Gold + 38.27 XS_Binding_Ligen + 71.76 CHEMPLP_WEIGHT_Plants

## Sheet: Table S3
	3CL	Nprot	Nsp3	Nsp6	Nsp9	Nsp12orto	Nsp12a1	Nsp12a2	Nsp13	Nsp14	Nsp15	Nsp16	PLPro	Spike	Mean
3CL	59	10	4	13	5	9	8	3	5	6	3	10	3	1	6.15385
Nprot		73	2	3	1	9	4	3	3	0	1	3	0	1	3.07692
Nsp3			42	7	7	10	4	7	2	20	2	12	19	15	9.30769
Nsp6				29	7	9	5	19	29	13	14	4	12	6	10.0769
Nsp9					56	11	5	7	11	10	5	5	7	11	8.38462
Nsp12orto						27	14	12	11	16	4	8	25	15	8.38462
Nsp12a1							67	5	4	7	4	7	3	6	10.0769
Nsp12a2								43	18	9	12	2	11	5	6.69231
Nsp13									36	16	12	3	7	9	9.38462
Nsp14										34	4	8	20	17	9.84615
Nsp15											59	10	6	4	8.15385
Nsp16												60	11	3	9.76923
PLPro													33	18	8.53846
Spike														38	46.8571

## Sheet: Table S4
	Gold									Ligen									plants
Target	ScoreGOLD	ELECTDD	MLPINS	Contacts	CHEMPLP	PLP	PLP95	XSBinding	CS	Csopt	PS	ELECTDD	MLPINS	Contacts	CHEMPLP	PLP	PLP95	XSBinding	ELECTDD	MLPINS	Contacts	CHEMPLP	PLP	PLP95	XSBinding
3CL	57.182	-4.2764	-0.706161	12.0926	-68.225	-66.613	-103.524	-7.88823	3.82089	4.67002	1104.62	-0.691083	-0.131036	4.36815	-39.7119	-41.8662	-65.0139	-6.29669	-5.2968	-0.96887	12.8047	-76.6303	-72.32	-112.439	-8.0815
N-Prot	53.3883	1.34716	-1.44634	12.8089	-63.1943	-62.3582	-97.0493	-8.07221	3.60005	4.71718	1104.21	5.95933	0.103877	6.27041	-37.8789	-39.5126	-60.6144	-6.36569	1.0033	-1.68649	13.3454	-72.7581	-68.5873	-104.034	-8.1515
Nsp3	64.3407	-2.719	-0.686808	14.4114	-75.3404	-73.6093	-108.942	-8.60457	3.64307	4.77316	1085.01	0.320503	-0.0633269	5.78844	-40.2653	-41.9707	-59.6587	-6.43831	-4.14987	-0.799387	14.4661	-84.1356	-79.2206	-116.571	-8.70173
Nsp6	49.5911	1.12368	-0.650154	8.40737	-60.441	-62.7235	-78.6572	-7.45082	3.99256	4.8253	1101.83	0.679666	0.104364	4.45688	-44.2026	-47.6423	-57.6712	-6.475	-1.11228	-1.15361	8.65765	-69.346	-68.4991	-87.5953	-7.68359
Nsp9	42.8571	-13.7483	-1.11329	9.02763	-54.1705	-52.6075	-81.5383	-6.87627	3.76462	4.24997	1094.28	-1.56733	-0.294381	3.08908	-28.7319	-29.9786	-43.4971	-5.60332	-2.22413	-0.200261	6.77413	-41.8519	-43.0517	-61.3695	-6.75442
Nsp12ort	51.3878	-8.98226	-1.02472	10.7708	-62.0572	-59.6345	-94.6482	-6.46417	3.93402	4.43098	1105.83	1.07487	-0.032615	4.13892	-31.8435	-34.1244	-52.478	-5.9938	-9.28617	-1.1824	10.9848	-70.5879	-64.5515	-102.78	-6.57021
Nsp12a1	47.7216	-7.74601	-0.686911	8.30429	-59.1294	-58.401	-84.3659	-7.15596	3.85619	4.51882	1107.29	0.855165	-0.0237977	3.886	-39.3118	-41.6175	-61.1831	-6.10726	-10.1265	-1.67151	9.67197	-68.8013	-64.989	-92.3785	-7.54218
Nsp12a2	46.8835	-4.86628	-0.710248	8.22565	-58.0073	-57.2771	-82.3925	-7.14662	3.91954	4.45042	1108.42	0.772356	-0.531329	3.62884	-33.7616	-35.2988	-53.7886	-6.01771	-6.88562	-1.74224	8.65182	-66.8248	-62.4588	-89.4348	-7.32999
Nsp13	52.7182	-8.22098	-1.06805	10.2981	-63.8195	-62.2021	-89.385	-7.62846	3.3698	4.4132	1101.22	1.94209	-0.0774753	4.53429	-35.0826	-36.74	-56.8343	-5.9432	-7.54057	-0.868985	10.337	-67.476	-62.5457	-96.2087	-7.38137
Nsp14	57.182	-4.2764	-0.706161	12.0926	-68.225	-66.613	-103.524	-7.88823	3.82089	4.67002	1104.62	-0.691083	-0.131036	4.36815	-39.7119	-41.8662	-65.0139	-6.29669	-5.2968	-0.96887	12.8047	-76.6303	-72.32	-112.439	-8.0815
Nsp15	52.33	-2.5621	-1.21311	10.9671	-65.9678	-63.4803	-91.584	-7.72795	4.04136	4.89747	1100.72	2.12801	0.0915829	5.85437	-43.0064	-44.977	-63.8159	-6.5738	-3.02882	-1.16761	10.7087	-66.3926	-62.2772	-89.1657	-7.61173
Nsp16	58.0482	-14.1074	-1.44479	11.6739	-68.8297	-66.9955	-101.002	-7.99999	3.67743	4.85242	1097.92	-1.48078	-0.306693	5.73012	-39.8043	-42.0378	-63.6829	-6.53073	-13.653	-1.5532	12.3072	-75.9576	-70.8812	-107.639	-8.17888
PLPro	47.718	-8.46641	-0.99546	8.68402	-58.4764	-57.7485	-82.6531	-7.26524	3.96397	4.71678	1106.57	-1.32	-0.00647395	4.89767	-38.6969	-40.5976	-59.3128	-6.34783	-10.8707	-1.4817	9.02068	-66.1976	-61.885	-87.9255	-7.42387
Spike	46.4887	-8.56052	-1.05962	13.5593	-57.7904	-55.6885	-98.3907	-8.16252	4.6029	4.98355	1075.12	0.518286	-0.0845844	7.48462	-36.8857	-38.913	-64.4211	-6.75138	-11.1623	-0.602558	13.7223	-44.8087	-43.0358	-87.3012	-8.27104

## Sheet: Table S5
Score	Gold								Ligen									plants
	ELECTDD	MLPINS	Contacts	CHEMPLP	PLP	PLP95	XSBinding	CS	Csopt	PS	ELECTDD	MLPINS	Contacts	CHEMPLP	PLP	PLP95	XSBinding	ELECTDD	MLPINS	Contacts	CHEMPLP	PLP	PLP95	XSBinding	Mean
ScoreGOLD	0.082116	0.00319407	0.469677	0.979544	0.956314	0.684081	0.45496	0.1917	0.132508	0.00829359	0.00144625	0.0202069	0.0936803	0.223933	0.200017	0.276379	0.147762	0.00415251	0.00276678	0.55697	0.688712	0.684553	0.804011	0.446475	0.210088
ELECTDD		0.0922325	0.0303947	0.0814479	0.155975	0.00771321	0.126431	0.000122959	0.129231	0.0291187	0.381503	0.270757	0.0444199	0.334194	0.325831	0.112777	0.142307	0.478398	0.0676189	0.0746976	0.196329	0.233421	0.110148	0.149975	0.123835
MLPINS			0.0534178	0.00372429	0.0216452	0.00914543	0.0073926	0.0161038	0.0219879	0.0156873	0.109138	0.00818181	0.205062	0.0339698	0.0432225	0.000223433	0.0137665	0.00443809	0.00730594	0.0141053	0.0522525	0.0728767	0.0172548	0.00225049	0.0376157
Contacts				0.454841	0.347893	0.857512	0.602602	0.00107218	0.255106	0.368547	0.0410231	0.0373859	0.516589	0.0349637	0.0234254	0.247305	0.27058	0.00433013	0.0847061	0.876099	0.0685395	0.0594604	0.389585	0.507911	0.234037
CHEMPLP					0.957334	0.664997	0.457363	0.15732	0.154444	0.0115068	0.000534733	0.0238403	0.0989569	0.261062	0.231967	0.301916	0.166631	0.00468591	0.000549337	0.52617	0.646812	0.640649	0.741295	0.431707	0.347349
PLP						0.527176	0.460296	0.171986	0.177538	0.00273075	0.00137474	0.0405921	0.074922	0.369815	0.343963	0.299686	0.187908	0.0204466	0.00672216	0.443436	0.726985	0.751221	0.723106	0.467168	0.359209
PLP95							0.48936	0.0105433	0.162477	0.145181	0.000655593	0.00283356	0.263201	0.0473807	0.0352841	0.319537	0.186234	0.00549893	0.0264927	0.864551	0.235162	0.210863	0.648875	0.468001	0.293124
XSBinding								0.00250173	0.482917	0.283213	0.0259539	0.0305749	0.526065	0.32075	0.269483	0.46499	0.47959	0.0162357	0.00893028	0.617842	0.121583	0.134757	0.298811	0.923347	0.17297
CS									0.223227	0.176775	0.0300389	0.0056798	0.136281	0.0114703	0.0171987	0.0441192	0.225919	0.0635272	0.0190722	0.00133112	0.261728	0.268495	0.095248	0.000949644	0.149841
Csopt										0.180762	0.00746973	0.171232	0.690497	0.613719	0.598051	0.613462	0.986208	0.00652962	0.017347	0.341496	0.0402047	0.0439335	0.114655	0.542062	0.233005
PS											0.0158895	0.00025283	0.395669	0.000525972	0.00139817	0.00877264	0.159486	0.00938782	0.39971	0.182552	0.161757	0.151153	0.00746309	0.201876	0.0912466
ELECTDD												0.228647	0.123118	0.00934581	0.00624052	0.0119338	0.0148639	0.237878	0.120389	0.064096	0.02102	0.0151128	0.0203068	0.00980756	0.0712239
MLPINS													0.152036	0.275774	0.286242	0.11513	0.165713	0.101799	0.000233645	0.0570159	0.030333	0.0356191	0.0206114	0.0251293	0.187186
Contacts														0.175248	0.152518	0.385597	0.705125	0.011303	9.10475e-05	0.51966	0.000187892	0.000184418	0.086468	0.46111	0.209223
CHEMPLP															0.992138	0.601177	0.604515	0.0125983	0.0989427	0.129567	0.28556	0.326398	0.187246	0.418438	0.301649
PLP																0.571975	0.590378	0.00968324	0.098457	0.11077	0.275781	0.318546	0.176803	0.372604	0.276898
PLP95																	0.670227	0.0492303	0.0922165	0.494898	0.217447	0.198758	0.410425	0.572902	0.343177
XSBinding																		0.0164152	0.0359365	0.395315	0.0608882	0.0606605	0.161387	0.557093	0.122931
ELECTDD																			0.0381382	0.00452956	0.00289762	0.0168435	0.00988841	0.00217598	0.0373966
MLPINS																				8.93694e-05	0.248871	0.212195	0.0868873	0.00295966	0.20558
Contacts																					0.21381	0.187451	0.640717	0.628766	0.305547
CHEMPLP																						0.984124	0.758149	0.185664	0.438531
PLP																							0.707089	0.206647	0.374171
PLP95																								0.375682	0.351194

## Sheet: Table S6
	Xscore														N. contacts																ChemPLP															MLPInS
GOLD	N-Prot	Nsp3	Nsp6	Nsp9	Nsp12o	Nsp12a1	Nsp12a2	Nsp13	Nsp14	Nsp15	nsp16	PlPro	Spike		GOLD	N-Prot	Nsp3	Nsp6	Nsp9	Nsp12o	Nsp12a1	Nsp12a2	Nsp13	Nsp14	Nsp15	nsp16	PlPro	Spike		GOLD	N-Prot	Nsp3	Nsp6	Nsp9	Nsp12o	Nsp12a1	Nsp12a2	Nsp13	Nsp14	Nsp15	nsp16	PlPro	Spike		GOLD	N-Prot	Nsp3	Nsp6	Nsp9
3CL	0.713749	0.721471	0.71312	0.707494	0.658669	0.717508	0.766895	0.708934	0.802166	0.805206	0.769672	0.768159	0.724981		3CL	0.320245	0.295206	0.228885	0.226863	0.332906	0.243357	0.306063	0.171723	0.371004	0.324695	0.325212	0.250604	0.366851		3CL	0.397377	0.446769	0.469658	0.403499	0.429038	0.408434	0.466098	0.44576	0.446422	0.479784	0.428827	0.480505	0.0773602		3CL	0.923572	0.89954	0.703156	0.917785
N-Prot		0.693348	0.685405	0.645558	0.605352	0.675078	0.703657	0.64512	0.743515	0.74778	0.732404	0.704991	0.684393		N-Prot		0.36212	0.264929	0.283773	0.398146	0.317146	0.350536	0.204996	0.464017	0.390006	0.427994	0.288579	0.449294		N-Prot		0.408584	0.395763	0.367211	0.350911	0.348767	0.39909	0.378192	0.422553	0.40136	0.390616	0.37672	0.173192		N-Prot		0.902823	0.69479	0.926484
Nsp3			0.751035	0.683146	0.582096	0.716224	0.747317	0.673523	0.739017	0.800109	0.751846	0.728057	0.661593		Nsp3			0.268008	0.254653	0.375358	0.319668	0.322504	0.178019	0.38815	0.384936	0.386598	0.281311	0.363076		Nsp3			0.467902	0.372128	0.368061	0.398268	0.452031	0.385133	0.419159	0.479187	0.427	0.405062	0.141378		Nsp3			0.707728	0.894824
Nsp6				0.678999	0.625541	0.735946	0.779762	0.689485	0.753291	0.804914	0.744721	0.76074	0.660894		Nsp6				0.215719	0.317249	0.279806	0.331389	0.136549	0.337984	0.270425	0.293654	0.221801	0.326346		Nsp6				0.374654	0.381694	0.458947	0.501149	0.414288	0.383334	0.496209	0.426707	0.466866	0.0595952		Nsp6				0.701645
Nsp9					0.633061	0.732346	0.754196	0.670421	0.709297	0.780393	0.727319	0.720676	0.690367		Nsp9					0.304173	0.253753	0.290481	0.159521	0.332705	0.250595	0.302329	0.233893	0.31774		Nsp9					0.406451	0.399337	0.432647	0.436605	0.335634	0.413898	0.392721	0.454265	0.109343		Nsp9
Nsp12o						0.638895	0.703014	0.615554	0.752793	0.715915	0.644462	0.684824	0.711535		Nsp12o						0.357624	0.447762	0.215932	0.555261	0.370849	0.441439	0.343207	0.516222		Nsp12o						0.376341	0.440081	0.450838	0.338826	0.472726	0.37888	0.417928	0.0707463		Nsp12o
Nsp12a1							0.758192	0.673436	0.738717	0.79344	0.742143	0.729784	0.68004		Nsp12a1							0.323111	0.175353	0.354443	0.311566	0.349974	0.252836	0.328647		Nsp12a1							0.449415	0.398965	0.3281	0.45078	0.385769	0.412719	0.0668763		Nsp12a1
Nsp12a2								0.718913	0.812067	0.836186	0.773924	0.781364	0.757139		Nsp12a2								0.196661	0.465966	0.339738	0.384742	0.303934	0.447752		Nsp12a2								0.46237	0.345237	0.529181	0.454201	0.470634	0.0642896		Nsp12a2
Nsp13									0.703654	0.745707	0.696122	0.72684	0.642032		Nsp13									0.228451	0.185284	0.221446	0.179488	0.213135		Nsp13									0.364877	0.455344	0.38751	0.453924	0.0898053		Nsp13
Nsp14										0.84686	0.796852	0.783856	0.830044		Nsp14										0.429621	0.467712	0.357591	0.567931		Nsp14										0.421929	0.374382	0.345856	0.330885		Nsp14
Nsp15											0.816078	0.816766	0.773988		Nsp15											0.39488	0.299684	0.431135		Nsp15											0.425836	0.457604	0.0958424		Nsp15
nsp16												0.754324	0.738957		nsp16												0.3148	0.454556		nsp16												0.418528	0.0937598		nsp16
PlPro													0.717319		PlPro													0.348292		PlPro													0.0651891		PlPro
Ligen	N-Prot	Nsp3	Nsp6	Nsp9	Nsp12o	Nsp12a1	Nsp12a2	Nsp13	Nsp14	Nsp15	nsp16	PlPro	Spike		Ligen	N-Prot	Nsp3	Nsp6	Nsp9	Nsp12o	Nsp12a1	Nsp12a2	Nsp13	Nsp14	Nsp15	nsp16	PlPro	Spike		LiGen	N-Prot	Nsp3	Nsp6	Nsp9	Nsp12o	Nsp12a1	Nsp12a2	Nsp13	Nsp14	Nsp15	nsp16	PlPro	Spike		LiGen	N-Prot	Nsp3	Nsp6	Nsp9
3CL	0.410401	0.246876	0.480731	0.101899	0.397046	0.420638	0.439414	0.193944	0.130647	0.427297	0.346992	0.390503	0.412395		3CL	0.0544238	0.00079262	0.0224773	0.000800876	0.0622016	0.0274449	0.0596481	0.00048074	0.0118068	0.0113422	0.0474889	0.0387879	0.146609		3CL	0.171697	0.126228	0.218155	0.156971	0.178531	0.188262	0.182768	0.160235	0.18199	0.171155	0.199686	0.181698	0.163129		3CL	0.86314	0.825382	0.650106	0.649315
N-Prot		0.312197	0.572171	0.135064	0.43507	0.461363	0.514307	0.176489	0.0699163	0.396373	0.275711	0.431423	0.459276		N-Prot		0.00271073	0.0362346	0.00123017	0.0608504	0.0241826	0.0518965	4.9119e-05	0.0052017	0.0213441	0.0270429	0.037687	0.136612		N-Prot		0.125114	0.200117	0.16038	0.183645	0.181416	0.185684	0.15341	0.159002	0.180195	0.171572	0.188071	0.160835		N-Prot		0.908558	0.689286	0.727066
Nsp3			0.357007	0.0772532	0.207336	0.285148	0.270351	0.130545	0.08547	0.249659	0.188505	0.263833	0.184144		Nsp3			0.00577409	0.000882056	0.00324915	0.00250989	0.00251109	0.00187378	3.02555e-05	2.10473e-05	0.00322305	0.00122186	0.000329341		Nsp3			0.147165	0.122806	0.137207	0.126841	0.114193	0.106472	0.135013	0.122538	0.107417	0.131492	0.0947941		Nsp3			0.652216	0.726413
Nsp6				0.159195	0.472203	0.5199	0.600839	0.226267	0.0943793	0.43933	0.341915	0.505666	0.491405		Nsp6				0.00113593	0.0729698	0.0147924	0.0506747	0.000170066	3.92166e-06	0.00420044	0.0205432	0.0233456	0.0904489		Nsp6				0.15836	0.198274	0.209771	0.211691	0.181408	0.181596	0.230622	0.210079	0.22294	0.192402		Nsp6				0.508317
Nsp9					0.134117	0.12684	0.169908	0.0759384	0.0287114	0.0778195	0.0700972	0.118706	0.140801		Nsp9					0.0175724	0.00631232	0.00877792	1.70893e-05	0.00379804	6.74742e-06	0.000175902	0.000226309	0.00563414		Nsp9					0.185159	0.163514	0.16948	0.16136	0.123248	0.15782	0.150503	0.178771	0.13217		Nsp9
Nsp12o						0.432888	0.500538	0.140719	0.034898	0.48895	0.209632	0.538188	0.451956		Nsp12o						0.0585456	0.136926	0.000627654	0.000463338	0.0147314	0.0307179	0.0606293	0.220467		Nsp12o						0.198733	0.224335	0.167008	0.14136	0.202456	0.177918	0.20943	0.164462		Nsp12o
Nsp12a1							0.51604	0.209537	0.0759926	0.405262	0.28149	0.41936	0.38031		Nsp12a1							0.0474284	4.86433e-05	0.00125372	0.00710555	0.0105652	0.0135495	0.0682538		Nsp12a1							0.175541	0.164474	0.157753	0.201323	0.175806	0.193896	0.14038		Nsp12a1
Nsp12a2								0.186431	0.0516739	0.388443	0.294756	0.469322	0.513074		Nsp12a2								1.26831e-06	0.00145431	0.0153808	0.0416682	0.0539337	0.169015		Nsp12a2								0.157829	0.139654	0.176136	0.183931	0.209008	0.15814		Nsp12a2
Nsp13									0.085318	0.179946	0.167941	0.181704	0.123607		Nsp13									0.00183918	8.05371e-05	0.00136907	0.00109895	0.00151923		Nsp13									0.139491	0.175015	0.147555	0.163247	0.130144		Nsp13
Nsp14										0.154462	0.156525	0.104547	0.0550178		Nsp14										0.00318692	0.0192908	0.00324691	0.0130777		Nsp14										0.165972	0.164479	0.149464	0.122371		Nsp14
Nsp15											0.295696	0.505331	0.351168		Nsp15											0.00727572	0.00671984	0.0342987		Nsp15											0.176351	0.197687	0.159508		Nsp15
nsp16												0.249263	0.290033		nsp16												0.0290057	0.0837482		nsp16												0.181587	0.162221		nsp16
PlPro													0.396346		PlPro													0.0948744		PlPro													0.17803		PlPro
Plants	N-Prot	Nsp3	Nsp6	Nsp9	Nsp12o	Nsp12a1	Nsp12a2	Nsp13	Nsp14	Nsp15	nsp16	PlPro	Spike		Plants	N-Prot	Nsp3	Nsp6	Nsp9	Nsp12o	Nsp12a1	Nsp12a2	Nsp13	Nsp14	Nsp15	nsp16	PlPro	Spike		Plants	N-Prot	Nsp3	Nsp6	Nsp9	Nsp12o	Nsp12a1	Nsp12a2	Nsp13	Nsp14	Nsp15	nsp16	PlPro	Spike		Plants	N-Prot	Nsp3	Nsp6	Nsp9
3CL	0.70525	0.725996	0.648461	0.61039	0.59956	0.642617	0.764337	0.68856	0.819718	0.775797	0.770385	0.766709	0.760561		3CL	0.407434	0.322052	0.289156	0.19254	0.349584	0.272501	0.315603	0.305707	0.466481	0.0378188	0.401254	0.324569	0.440106		3CL	0.537592	0.447287	0.50331	0.12078	0.703133	0.66667	0.299878	0.525781	0.412973	0.362133	0.601502	0.531889	0.038928		3CL	0.940595	0.915459	0.720452	0.876463
N-Prot		0.751315	0.664843	0.616209	0.533529	0.654586	0.75074	0.672063	0.779798	0.745436	0.76878	0.723085	0.691759		N-Prot		0.420787	0.295809	0.185796	0.359191	0.333612	0.343161	0.342204	0.496678	0.0214434	0.437598	0.335616	0.444342		N-Prot		0.679523	0.66667	0.0287802	0.632922	0.685069	0.497944	0.634481	0.457089	0.391978	0.569934	0.691071	0.0239772		N-Prot		0.928425	0.710086	0.871396
Nsp3			0.723664	0.621206	0.547884	0.67537	0.785008	0.668314	0.804752	0.800133	0.772921	0.764381	0.707553		Nsp3			0.261109	0.110734	0.309555	0.289108	0.27543	0.286736	0.399054	0.010668	0.362926	0.304372	0.349239		Nsp3			0.719804	0.00468844	0.475575	0.579773	0.653807	0.547234	0.307196	0.298028	0.436099	0.705554	0.000790963		Nsp3			0.734513	0.856827
Nsp6				0.617849	0.517045	0.635262	0.726507	0.588204	0.728953	0.718462	0.690398	0.718397	0.628044		Nsp6				0.174724	0.290038	0.287573	0.309464	0.280948	0.364062	0.026563	0.320893	0.271887	0.301457		Nsp6				0.020046	0.495927	0.601378	0.548035	0.552035	0.373844	0.267432	0.543449	0.711546	0.00631011		Nsp6				0.719978
Nsp9					0.544373	0.676232	0.725143	0.622714	0.661015	0.732197	0.680582	0.696239	0.616384		Nsp9					0.315511	0.15491	0.261364	0.200267	0.311246	0.0869035	0.276261	0.188691	0.345495		Nsp9					0.116236	0.0637375	0.000106198	0.0814826	0.104486	0.0423965	0.084614	0.0261554	0.0759353		Nsp9
Nsp12o						0.510035	0.678319	0.622817	0.689101	0.655665	0.633515	0.640227	0.631407		Nsp12o						0.299902	0.367786	0.340503	0.516839	0.0681984	0.458843	0.337975	0.500326		Nsp12o						0.664807	0.340152	0.632897	0.494211	0.383986	0.615263	0.598489	0.0621905		Nsp12o
Nsp12a1							0.724912	0.650645	0.698523	0.72079	0.698146	0.691883	0.624652		Nsp12a1							0.319455	0.282242	0.392664	0.0266963	0.331532	0.247723	0.323363		Nsp12a1							0.418865	0.569085	0.393178	0.436741	0.616466	0.64576	0.0198018		Nsp12a1
Nsp12a2								0.75684	0.867296	0.839719	0.8201	0.806258	0.775974		Nsp12a2								0.31963	0.470594	0.05851	0.399046	0.289088	0.446972		Nsp12a2								0.388442	0.119485	0.141976	0.211512	0.5575	0.0539169		Nsp12a2
Nsp13									0.762746	0.734763	0.734711	0.719112	0.713469		Nsp13									0.42666	0.0328388	0.378313	0.298687	0.405729		Nsp13									0.526371	0.373762	0.546201	0.632489	0.0634398		Nsp13
Nsp14										0.853666	0.849745	0.823658	0.82123		Nsp14										0.0602295	0.548893	0.424239	0.622583		Nsp14										0.445743	0.589066	0.341155	0.354558		Nsp14
Nsp15											0.834846	0.841826	0.809645		Nsp15											0.0701524	0.0324114	0.0817604		Nsp15											0.373565	0.299853	0.167324		Nsp15
nsp16												0.810067	0.792607		nsp16												0.378054	0.540009		nsp16												0.556749	0.148093		nsp16
PlPro													0.790527		PlPro													0.394394		PlPro													0.000584847		PlPro
[truncated: 23 more columns]

## Sheet: Table S7
Target	Xscore						No. Contacts						MLPIns						ChemPLP
	Gold-Ligen	Gold-Plants	Plants-Ligen				Gold-Ligen	Gold-Plants	Plants-Ligen				Gold-Ligen	Gold-Plants	Plants-Ligen				Gold-Ligen	Gold-Plants	Plants-Ligen
3CL	0.396336	0.764143	0.33403				0.0897851	0.395906	0.10658				0.847133	0.916037	0.830089				0.157232	0.383789	0.0940112
N-Prot	0.481123	0.740614	0.444762				0.133072	0.531288	0.132581				0.926625	0.94237	0.927982				0.121882	0.438139	0.075221
Nsp3	0.242832	0.816398	0.208768				0.00529397	0.500954	0.005151				0.875369	0.913406	0.883954				0.0740343	0.554416	0.035899
Nsp6	0.61881	0.785074	0.536102				0.0857613	0.386267	0.102544				0.567222	0.62611	0.515921				0.207831	0.575045	0.17754
Nsp9	0.153153	0.694857	0.163366				6.65347e-05	0.153865	0.0165772				0.697237	0.851795	0.696132				0.14386	0.0374175	0.0158736
Nsp12o	0.480161	0.687479	0.399361				0.269722	0.504697	0.24934				0.913016	0.968361	0.908358				0.163995	0.337352	0.0747594
Nsp12a1	0.41803	0.671033	0.380073				0.0483508	0.276971	0.0330814				0.845043	0.835099	0.888589				0.132861	0.356366	0.0821132
Nsp12a2	0.584826	0.847627	0.588607				0.137143	0.413332	0.129424				0.784273	0.766267	0.790488				0.170932	0.38246	0.0258584
Nsp13	0.118654	0.628614	0.0951406				4.70935e-05	0.161251	3.46221e-05				0.802475	0.859692	0.834307				0.0949485	0.334228	0.0587041
Nsp14	0.00739409	0.925515	0.00725306				0.00252339	0.665103	0.00228486				0.830306	0.955698	0.823437				0.186726	0.497742	0.15472
Nsp15	0.36425	0.876471	0.356518				0.36425	0.876471	0.356518				0.815202	0.853455	0.805724				0.13844	0.257314	0.0894275
nsp16	0.256174	0.810837	0.232397				0.0638887	0.503433	0.0621792				0.797253	0.881066	0.768495				0.162236	0.359217	0.174495
PlPro	0.41066	0.800194	0.411817				0.0674823	0.316979	0.0773385				0.820161	0.841311	0.844319				0.167356	0.483954	0.128
Spike	0.555582	0.786385	0.58269				0.362755	0.628586	0.40736				0.905694	0.947243	0.907042				0.0662502	0.508001	0.0417462
Mean	0.328534	0.771858	0.304992				0.0785288	0.429767	0.0839766				0.813507	0.86607	0.812367				0.138885	0.37495	0.0797242
